# Supplementary material for: Association between Haematological Parameters and Exposure to a Mixture of Organophosphate and Neonicotinoid Insecticides among Male Farmworkers in Northern Thailand
Source: Int J Environ Res Public Health. 2021 Oct 15;18(20):10849. doi: 10.3390/ijerph182010849 (PMC8535230; doi:10.3390/ijerph182010849)
Supplement: Supplementary file 1 [file ijerph-18-10849-s001.zip]

Archive with 1 entries (1 files):
- ijerph-1334459-supplementary.pdf
